# Supplementary material for: Mesoporous Bi2S3/Bi2O3 Heterostructure-Based Sensors for Sub-ppm NO2 Detection at Room Temperature
Source: Sensors (Basel). 2025 Jun 9;25(12):3612. doi: 10.3390/s25123612 (PMC12196864; doi:10.3390/s25123612)
Supplement: Supplementary file 1 [file sensors-25-03612-s001.zip]

Archive with 1 entries (1 files):
- sensors-3650536-supplementary.pdf
